# Supplementary material for: RNA-Binding Protein Motifs Predict microRNA Secretion and Cellular Retention in Hypothalamic and Other Cell Types
Source: Biomedicines. 2024 Apr 12;12(4):857. doi: 10.3390/biomedicines12040857 (PMC11048351; doi:10.3390/biomedicines12040857)
Supplement: Supplementary file 1 [file biomedicines-12-00857-s001.zip]

Archive with 2 entries (2 files):
- biomedicines-2928525-supplementary.pdf
- He and Belsham Supplemental Table S1.xlsx
