# Supplementary material for: RNA-Binding Protein Motifs Predict microRNA Secretion and Cellular Retention in Hypothalamic and Other Cell Types
Source: Biomedicines. 2024 Apr 12;12(4):857. doi: 10.3390/biomedicines12040857 (PMC11048351; doi:10.3390/biomedicines12040857)
Supplement: Supplementary file 1 [file biomedicines-12-00857-s001.zip › He and Belsham Supplemental Table S1.xlsx]

## Sheet: miRTarBase
Term Name	Term Genes	Target Genes (n)	miRNAs (n)	miRNA Names	P-value	FDR
Axon guidance	182	27	14	mmu-miR-1224-5p,mmu-miR-2861,mmu-miR-3082-5p,mmu-miR-3474,mmu-miR-466h-3p,mmu-miR-466i-5p,mmu-miR-466l-3p,mmu-miR-5123,mmu-miR-669a-3p,mmu-miR-669c-3p,mmu-miR-669o-3p,mmu-miR-7025-5p,mmu-miR-762,mmu-miR-877-5p	2.96273e-06	0.00049922
Herpes simplex virus 1 infection	453	50	16	mmu-miR-1224-5p,mmu-miR-1931,mmu-miR-2861,mmu-miR-3082-5p,mmu-miR-3473d,mmu-miR-3474,mmu-miR-455-3p,mmu-miR-466g,mmu-miR-466h-3p,mmu-miR-466i-5p,mmu-miR-466l-3p,mmu-miR-5128,mmu-miR-5130,mmu-miR-669a-3p,mmu-miR-669o-3p,mmu-miR-92a-2-5p	2.54463e-06	0.00049922
Hepatitis B	166	24	13	mmu-miR-1224-5p,mmu-miR-3082-5p,mmu-miR-3473d,mmu-miR-455-3p,mmu-miR-466g,mmu-miR-466h-3p,mmu-miR-466i-5p,mmu-miR-466l-3p,mmu-miR-669a-3p,mmu-miR-669c-3p,mmu-miR-669o-3p,mmu-miR-7025-5p,mmu-miR-877-5p	1.64276e-05	0.00184537
Chagas disease	104	16	9	mmu-miR-1894-3p,mmu-miR-3082-5p,mmu-miR-3473d,mmu-miR-466g,mmu-miR-466h-3p,mmu-miR-466i-5p,mmu-miR-466l-3p,mmu-miR-669c-3p,mmu-miR-92a-2-5p	0.000202385	0.0170509
Apoptosis - multiple species	32	8	5	mmu-miR-1941-5p,mmu-miR-3082-5p,mmu-miR-466h-3p,mmu-miR-466i-5p,mmu-miR-92a-2-5p	0.000293385	0.0197741
Measles	147	19	10	mmu-miR-1894-3p,mmu-miR-3082-5p,mmu-miR-3473d,mmu-miR-455-3p,mmu-miR-466g,mmu-miR-466h-3p,mmu-miR-466i-5p,mmu-miR-466l-3p,mmu-miR-5128,mmu-miR-669c-3p	0.000538139	0.0302255
Hepatitis C	164	20	14	mmu-miR-1941-5p,mmu-miR-3082-5p,mmu-miR-3473d,mmu-miR-3474,mmu-miR-455-3p,mmu-miR-466g,mmu-miR-466h-3p,mmu-miR-466i-5p,mmu-miR-466l-3p,mmu-miR-5128,mmu-miR-669a-3p,mmu-miR-669c-3p,mmu-miR-669o-3p,mmu-miR-92a-2-5p	0.000824486	0.0396931

## Sheet: TarBase
Term Name	Term Genes	Target Genes (n)	miRNAs (n)	miRNA Names	P-value	FDR
MicroRNAs in cancer	164	38	6	mmu-miR-2861,mmu-miR-3473d,mmu-miR-455-3p,mmu-miR-466i-5p,mmu-miR-762,mmu-miR-92a-2-5p	1.9107e-09	6.43907e-07
Thyroid hormone signaling pathway	122	31	5	mmu-miR-3473d,mmu-miR-455-3p,mmu-miR-466i-5p,mmu-miR-467b-3p,mmu-miR-762	5.82856e-09	9.82113e-07
Renal cell carcinoma	69	20	3	mmu-miR-3473d,mmu-miR-455-3p,mmu-miR-762	3.00503e-07	3.37565e-05
Proteoglycans in cancer	207	39	4	mmu-miR-3473d,mmu-miR-455-3p,mmu-miR-466i-5p,mmu-miR-762	4.64546e-07	3.9138e-05
Protein processing in endoplasmic reticulum	172	34	4	mmu-miR-3473d,mmu-miR-455-3p,mmu-miR-466i-5p,mmu-miR-762	8.0832e-07	5.44808e-05
Endocrine resistance	95	23	3	mmu-miR-3473d,mmu-miR-455-3p,mmu-miR-762	1.36388e-06	7.66043e-05
ErbB signaling pathway	87	21	4	mmu-miR-3473d,mmu-miR-455-3p,mmu-miR-466i-5p,mmu-miR-762	4.11983e-06	0.000198341
Pathways in cancer	555	75	4	mmu-miR-3473d,mmu-miR-455-3p,mmu-miR-466i-5p,mmu-miR-762	5.26386e-06	0.00022174
Neurotrophin signaling pathway	123	25	4	mmu-miR-3473d,mmu-miR-455-3p,mmu-miR-466i-5p,mmu-miR-762	1.39565e-05	0.000522595
Signaling pathways regulating pluripotency of stem cells	142	27	4	mmu-miR-3473d,mmu-miR-455-3p,mmu-miR-466i-5p,mmu-miR-762	2.29285e-05	0.000703184
Hepatitis B	166	30	4	mmu-miR-3473d,mmu-miR-455-3p,mmu-miR-466i-5p,mmu-miR-762	2.29526e-05	0.000703184
Bacterial invasion of epithelial cells	77	18	3	mmu-miR-3473d,mmu-miR-455-3p,mmu-miR-762	3.17669e-05	0.000823495
Autophagy - animal	144	27	4	mmu-miR-3473d,mmu-miR-455-3p,mmu-miR-466i-5p,mmu-miR-762	2.97574e-05	0.000823495
Focal adhesion	205	34	4	mmu-miR-3473d,mmu-miR-455-3p,mmu-miR-466i-5p,mmu-miR-762	4.31178e-05	0.000968712
Regulation of actin cytoskeleton	222	36	4	mmu-miR-3473d,mmu-miR-455-3p,mmu-miR-466i-5p,mmu-miR-762	4.23677e-05	0.000968712
Breast cancer	150	27	3	mmu-miR-3473d,mmu-miR-455-3p,mmu-miR-762	6.26756e-05	0.0013201
TGF-beta signaling pathway	96	20	4	mmu-miR-3473d,mmu-miR-455-3p,mmu-miR-466i-5p,mmu-miR-762	6.91268e-05	0.00133879
Notch signaling pathway	54	14	2	mmu-miR-455-3p,mmu-miR-762	7.1508e-05	0.00133879
EGFR tyrosine kinase inhibitor resistance	82	18	4	mmu-miR-3473d,mmu-miR-455-3p,mmu-miR-466i-5p,mmu-miR-762	7.73057e-05	0.00137116
Ubiquitin mediated proteolysis	145	26	5	mmu-miR-3473d,mmu-miR-455-3p,mmu-miR-466i-5p,mmu-miR-5128,mmu-miR-762	9.11586e-05	0.00153602
Lysine degradation	63	15	3	mmu-miR-3473d,mmu-miR-466i-5p,mmu-miR-762	0.00011469	0.0018405
Cushing syndrome	165	28	4	mmu-miR-3473d,mmu-miR-455-3p,mmu-miR-466i-5p,mmu-miR-762	0.00013431	0.00202011
Adherens junction	71	16	3	mmu-miR-3473d,mmu-miR-455-3p,mmu-miR-762	0.000137871	0.00202011
Insulin signaling pathway	143	25	4	mmu-miR-3473d,mmu-miR-455-3p,mmu-miR-466i-5p,mmu-miR-762	0.000187642	0.00263481
Endometrial cancer	59	14	2	mmu-miR-455-3p,mmu-miR-762	0.000200248	0.00269935
Endocytosis	267	39	4	mmu-miR-3473d,mmu-miR-455-3p,mmu-miR-466i-5p,mmu-miR-762	0.000211713	0.00274413
Wnt signaling pathway	164	27	3	mmu-miR-3473d,mmu-miR-455-3p,mmu-miR-762	0.00029334	0.00366132
Insulin resistance	115	21	5	mmu-miR-3473d,mmu-miR-455-3p,mmu-miR-466i-5p,mmu-miR-467b-3p,mmu-miR-762	0.000326435	0.00392888
Chronic myeloid leukemia	77	16	3	mmu-miR-3473d,mmu-miR-455-3p,mmu-miR-762	0.000371961	0.00432244
Prostate cancer	103	19	4	mmu-miR-3473d,mmu-miR-455-3p,mmu-miR-466i-5p,mmu-miR-762	0.000543022	0.00609994
Glyoxylate and dicarboxylate metabolism	31	9	4	mmu-miR-3473d,mmu-miR-455-3p,mmu-miR-466i-5p,mmu-miR-762	0.000571483	0.00621257
Hepatocellular carcinoma	181	28	4	mmu-miR-3473d,mmu-miR-455-3p,mmu-miR-466i-5p,mmu-miR-762	0.000646404	0.00680744
Human papillomavirus infection	361	47	4	mmu-miR-3473d,mmu-miR-455-3p,mmu-miR-466i-5p,mmu-miR-762	0.00074214	0.00757882
FoxO signaling pathway	136	22	4	mmu-miR-3473d,mmu-miR-455-3p,mmu-miR-466i-5p,mmu-miR-762	0.00131587	0.0130426
Fc gamma R-mediated phagocytosis	95	17	4	mmu-miR-3473d,mmu-miR-455-3p,mmu-miR-466i-5p,mmu-miR-762	0.00148365	0.0142855
Hepatitis C	164	25	4	mmu-miR-3473d,mmu-miR-455-3p,mmu-miR-466i-5p,mmu-miR-762	0.00152706	0.014295
Mitophagy - animal	66	13	4	mmu-miR-3473d,mmu-miR-455-3p,mmu-miR-466i-5p,mmu-miR-762	0.00215283	0.0196082
Gastric cancer	151	23	3	mmu-miR-3473d,mmu-miR-455-3p,mmu-miR-762	0.00234059	0.0204199
HIF-1 signaling pathway	116	19	3	mmu-miR-3473d,mmu-miR-455-3p,mmu-miR-762	0.00236314	0.0204199
PD-L1 expression and PD-1 checkpoint pathway in cancer	91	16	3	mmu-miR-3473d,mmu-miR-455-3p,mmu-miR-762	0.00243823	0.0205421
Yersinia infection	136	21	4	mmu-miR-3473d,mmu-miR-455-3p,mmu-miR-466i-5p,mmu-miR-762	0.00300796	0.0247239
Axon guidance	182	26	4	mmu-miR-3473d,mmu-miR-455-3p,mmu-miR-466i-5p,mmu-miR-762	0.00315662	0.0253281
Human cytomegalovirus infection	253	33	4	mmu-miR-3473d,mmu-miR-455-3p,mmu-miR-466i-5p,mmu-miR-762	0.00425375	0.0318558
Transcriptional misregulation in cancer	214	29	5	mmu-miR-3473d,mmu-miR-455-3p,mmu-miR-466i-5p,mmu-miR-762,mmu-miR-877-5p	0.00413923	0.0318558
Salmonella infection	253	33	4	mmu-miR-3473d,mmu-miR-455-3p,mmu-miR-466i-5p,mmu-miR-762	0.00425375	0.0318558
Glucagon signaling pathway	105	17	4	mmu-miR-3473d,mmu-miR-455-3p,mmu-miR-466i-5p,mmu-miR-762	0.00442684	0.0324314
Bladder cancer	41	9	3	mmu-miR-3473d,mmu-miR-455-3p,mmu-miR-762	0.00477566	0.0335291
Acute myeloid leukemia	72	13	3	mmu-miR-3473d,mmu-miR-455-3p,mmu-miR-762	0.00476002	0.0335291
Propanoate metabolism	34	8	4	mmu-miR-3473d,mmu-miR-455-3p,mmu-miR-466i-5p,mmu-miR-762	0.00490983	0.0337676
Rap1 signaling pathway	217	29	4	mmu-miR-3473d,mmu-miR-455-3p,mmu-miR-466i-5p,mmu-miR-762	0.00505455	0.0340677
mTOR signaling pathway	163	23	4	mmu-miR-3473d,mmu-miR-455-3p,mmu-miR-466i-5p,mmu-miR-762	0.00618039	0.040839
Growth hormone synthesis, secretion and action	118	18	3	mmu-miR-3473d,mmu-miR-455-3p,mmu-miR-762	0.00656909	0.0425727
Longevity regulating pathway	92	15	4	mmu-miR-3473d,mmu-miR-455-3p,mmu-miR-466i-5p,mmu-miR-762	0.00680855	0.0432921
PI3K-Akt signaling pathway	364	43	4	mmu-miR-3473d,mmu-miR-455-3p,mmu-miR-466i-5p,mmu-miR-762	0.00757357	0.0472647
Parathyroid hormone synthesis, secretion and action	111	17	3	mmu-miR-3473d,mmu-miR-455-3p,mmu-miR-762	0.0078073	0.0478374
Ras signaling pathway	235	30	4	mmu-miR-3473d,mmu-miR-455-3p,mmu-miR-466i-5p,mmu-miR-762	0.0084432	0.0499186
AMPK signaling pathway	130	19	4	mmu-miR-3473d,mmu-miR-455-3p,mmu-miR-466i-5p,mmu-miR-762	0.00843415	0.0499186

## Sheet: TargetScan
Term Name	Term Genes	Target Genes (n)	miRNAs (n)	miRNA Names	P-value	FDR
Axon guidance	182	66	7	mmu-miR-1224-5p,mmu-miR-1962,mmu-miR-455-3p,mmu-miR-6349,mmu-miR-6540-5p,mmu-miR-7003-5p,mmu-miR-877-5p	2.73063e-12	9.20222e-10
Rap1 signaling pathway	217	71	7	mmu-miR-1224-5p,mmu-miR-1962,mmu-miR-455-3p,mmu-miR-6349,mmu-miR-6540-5p,mmu-miR-7003-5p,mmu-miR-877-5p	1.03949e-10	1.75154e-08
Signaling pathways regulating pluripotency of stem cells	142	52	7	mmu-miR-1224-5p,mmu-miR-1962,mmu-miR-455-3p,mmu-miR-6349,mmu-miR-6540-5p,mmu-miR-7003-5p,mmu-miR-877-5p	3.87398e-10	4.35177e-08
Arrhythmogenic right ventricular cardiomyopathy	80	33	7	mmu-miR-1224-5p,mmu-miR-1962,mmu-miR-455-3p,mmu-miR-6349,mmu-miR-6540-5p,mmu-miR-7003-5p,mmu-miR-877-5p	2.22332e-08	1.87314e-06
Hippo signaling pathway	160	52	7	mmu-miR-1224-5p,mmu-miR-1962,mmu-miR-455-3p,mmu-miR-6349,mmu-miR-6540-5p,mmu-miR-7003-5p,mmu-miR-877-5p	4.35976e-08	2.93848e-06
Regulation of actin cytoskeleton	222	64	7	mmu-miR-1224-5p,mmu-miR-1962,mmu-miR-455-3p,mmu-miR-6349,mmu-miR-6540-5p,mmu-miR-7003-5p,mmu-miR-877-5p	2.07229e-07	9.97658e-06
Hypertrophic cardiomyopathy	94	35	7	mmu-miR-1224-5p,mmu-miR-1962,mmu-miR-455-3p,mmu-miR-6349,mmu-miR-6540-5p,mmu-miR-7003-5p,mmu-miR-877-5p	1.79905e-07	9.97658e-06
Tight junction	166	51	7	mmu-miR-1224-5p,mmu-miR-1962,mmu-miR-455-3p,mmu-miR-6349,mmu-miR-6540-5p,mmu-miR-7003-5p,mmu-miR-877-5p	4.31332e-07	1.81699e-05
Apelin signaling pathway	137	44	7	mmu-miR-1224-5p,mmu-miR-1962,mmu-miR-455-3p,mmu-miR-6349,mmu-miR-6540-5p,mmu-miR-7003-5p,mmu-miR-877-5p	6.87533e-07	2.57443e-05
cAMP signaling pathway	219	61	7	mmu-miR-1224-5p,mmu-miR-1962,mmu-miR-455-3p,mmu-miR-6349,mmu-miR-6540-5p,mmu-miR-7003-5p,mmu-miR-877-5p	1.44415e-06	4.86678e-05
MicroRNAs in cancer	164	49	7	mmu-miR-1224-5p,mmu-miR-1962,mmu-miR-455-3p,mmu-miR-6349,mmu-miR-6540-5p,mmu-miR-7003-5p,mmu-miR-877-5p	1.79377e-06	5.49547e-05
Pathways in cancer	555	125	7	mmu-miR-1224-5p,mmu-miR-1962,mmu-miR-455-3p,mmu-miR-6349,mmu-miR-6540-5p,mmu-miR-7003-5p,mmu-miR-877-5p	3.41457e-06	8.85163e-05
Focal adhesion	205	57	7	mmu-miR-1224-5p,mmu-miR-1962,mmu-miR-455-3p,mmu-miR-6349,mmu-miR-6540-5p,mmu-miR-7003-5p,mmu-miR-877-5p	3.3807e-06	8.85163e-05
Dilated cardiomyopathy	97	33	7	mmu-miR-1224-5p,mmu-miR-1962,mmu-miR-455-3p,mmu-miR-6349,mmu-miR-6540-5p,mmu-miR-7003-5p,mmu-miR-877-5p	4.16423e-06	0.000100239
Proteoglycans in cancer	207	57	7	mmu-miR-1224-5p,mmu-miR-1962,mmu-miR-455-3p,mmu-miR-6349,mmu-miR-6540-5p,mmu-miR-7003-5p,mmu-miR-877-5p	4.6957e-06	0.000105497
Cushing syndrome	165	48	7	mmu-miR-1224-5p,mmu-miR-1962,mmu-miR-455-3p,mmu-miR-6349,mmu-miR-6540-5p,mmu-miR-7003-5p,mmu-miR-877-5p	5.20189e-06	0.000108918
MAPK signaling pathway	302	76	7	mmu-miR-1224-5p,mmu-miR-1962,mmu-miR-455-3p,mmu-miR-6349,mmu-miR-6540-5p,mmu-miR-7003-5p,mmu-miR-877-5p	5.49439e-06	0.000108918
Breast cancer	150	44	7	mmu-miR-1224-5p,mmu-miR-1962,mmu-miR-455-3p,mmu-miR-6349,mmu-miR-6540-5p,mmu-miR-7003-5p,mmu-miR-877-5p	1.00935e-05	0.00017944
Wnt signaling pathway	164	47	6	mmu-miR-1224-5p,mmu-miR-1962,mmu-miR-455-3p,mmu-miR-6349,mmu-miR-6540-5p,mmu-miR-7003-5p	1.01168e-05	0.00017944
Gastric cancer	151	44	7	mmu-miR-1224-5p,mmu-miR-1962,mmu-miR-455-3p,mmu-miR-6349,mmu-miR-6540-5p,mmu-miR-7003-5p,mmu-miR-877-5p	1.21595e-05	0.000204887
Parathyroid hormone synthesis, secretion and action	111	35	7	mmu-miR-1224-5p,mmu-miR-1962,mmu-miR-455-3p,mmu-miR-6349,mmu-miR-6540-5p,mmu-miR-7003-5p,mmu-miR-877-5p	1.46642e-05	0.000235325
Ras signaling pathway	235	61	7	mmu-miR-1224-5p,mmu-miR-1962,mmu-miR-455-3p,mmu-miR-6349,mmu-miR-6540-5p,mmu-miR-7003-5p,mmu-miR-877-5p	1.68503e-05	0.000246894
Hepatocellular carcinoma	181	50	7	mmu-miR-1224-5p,mmu-miR-1962,mmu-miR-455-3p,mmu-miR-6349,mmu-miR-6540-5p,mmu-miR-7003-5p,mmu-miR-877-5p	1.62215e-05	0.000246894
AMPK signaling pathway	130	39	7	mmu-miR-1224-5p,mmu-miR-1962,mmu-miR-455-3p,mmu-miR-6349,mmu-miR-6540-5p,mmu-miR-7003-5p,mmu-miR-877-5p	1.79755e-05	0.000252406
PI3K-Akt signaling pathway	364	86	7	mmu-miR-1224-5p,mmu-miR-1962,mmu-miR-455-3p,mmu-miR-6349,mmu-miR-6540-5p,mmu-miR-7003-5p,mmu-miR-877-5p	1.91679e-05	0.000258384
Endocytosis	267	67	7	mmu-miR-1224-5p,mmu-miR-1962,mmu-miR-455-3p,mmu-miR-6349,mmu-miR-6540-5p,mmu-miR-7003-5p,mmu-miR-877-5p	2.17341e-05	0.000281707
Longevity regulating pathway	92	30	7	mmu-miR-1224-5p,mmu-miR-1962,mmu-miR-455-3p,mmu-miR-6349,mmu-miR-6540-5p,mmu-miR-7003-5p,mmu-miR-877-5p	2.87861e-05	0.000359293
Calcium signaling pathway	242	61	7	mmu-miR-1224-5p,mmu-miR-1962,mmu-miR-455-3p,mmu-miR-6349,mmu-miR-6540-5p,mmu-miR-7003-5p,mmu-miR-877-5p	4.36576e-05	0.000525451
AGE-RAGE signaling pathway in diabetic complications	103	32	7	mmu-miR-1224-5p,mmu-miR-1962,mmu-miR-455-3p,mmu-miR-6349,mmu-miR-6540-5p,mmu-miR-7003-5p,mmu-miR-877-5p	4.67704e-05	0.000543504
cGMP-PKG signaling pathway	175	47	7	mmu-miR-1224-5p,mmu-miR-1962,mmu-miR-455-3p,mmu-miR-6349,mmu-miR-6540-5p,mmu-miR-7003-5p,mmu-miR-877-5p	6.24637e-05	0.000701676
mTOR signaling pathway	163	44	7	mmu-miR-1224-5p,mmu-miR-1962,mmu-miR-455-3p,mmu-miR-6349,mmu-miR-6540-5p,mmu-miR-7003-5p,mmu-miR-877-5p	9.32305e-05	0.00101351
Melanogenesis	103	31	7	mmu-miR-1224-5p,mmu-miR-1962,mmu-miR-455-3p,mmu-miR-6349,mmu-miR-6540-5p,mmu-miR-7003-5p,mmu-miR-877-5p	0.000118632	0.00124934
Yersinia infection	136	38	6	mmu-miR-1224-5p,mmu-miR-1962,mmu-miR-455-3p,mmu-miR-6349,mmu-miR-6540-5p,mmu-miR-7003-5p	0.000126074	0.00128748
Cocaine addiction	48	18	7	mmu-miR-1224-5p,mmu-miR-1962,mmu-miR-455-3p,mmu-miR-6349,mmu-miR-6540-5p,mmu-miR-7003-5p,mmu-miR-877-5p	0.000156779	0.00155396
Renal cell carcinoma	69	23	7	mmu-miR-1224-5p,mmu-miR-1962,mmu-miR-455-3p,mmu-miR-6349,mmu-miR-6540-5p,mmu-miR-7003-5p,mmu-miR-877-5p	0.000165636	0.00159484
TGF-beta signaling pathway	96	29	6	mmu-miR-1224-5p,mmu-miR-1962,mmu-miR-455-3p,mmu-miR-6349,mmu-miR-6540-5p,mmu-miR-7003-5p	0.000181148	0.00169574
Oxytocin signaling pathway	158	42	7	mmu-miR-1224-5p,mmu-miR-1962,mmu-miR-455-3p,mmu-miR-6349,mmu-miR-6540-5p,mmu-miR-7003-5p,mmu-miR-877-5p	0.000192846	0.00175646
Insulin resistance	115	33	7	mmu-miR-1224-5p,mmu-miR-1962,mmu-miR-455-3p,mmu-miR-6349,mmu-miR-6540-5p,mmu-miR-7003-5p,mmu-miR-877-5p	0.000199379	0.00176818
Growth hormone synthesis, secretion and action	118	33	7	mmu-miR-1224-5p,mmu-miR-1962,mmu-miR-455-3p,mmu-miR-6349,mmu-miR-6540-5p,mmu-miR-7003-5p,mmu-miR-877-5p	0.000336602	0.00290859
Neurotrophin signaling pathway	123	34	7	mmu-miR-1224-5p,mmu-miR-1962,mmu-miR-455-3p,mmu-miR-6349,mmu-miR-6540-5p,mmu-miR-7003-5p,mmu-miR-877-5p	0.00034946	0.0029442
Platelet activation	128	35	7	mmu-miR-1224-5p,mmu-miR-1962,mmu-miR-455-3p,mmu-miR-6349,mmu-miR-6540-5p,mmu-miR-7003-5p,mmu-miR-877-5p	0.000360655	0.00296441
Adrenergic signaling in cardiomyocytes	158	41	7	mmu-miR-1224-5p,mmu-miR-1962,mmu-miR-455-3p,mmu-miR-6349,mmu-miR-6540-5p,mmu-miR-7003-5p,mmu-miR-877-5p	0.000396174	0.00307312
Basal cell carcinoma	64	21	7	mmu-miR-1224-5p,mmu-miR-1962,mmu-miR-455-3p,mmu-miR-6349,mmu-miR-6540-5p,mmu-miR-7003-5p,mmu-miR-877-5p	0.000401238	0.00307312
Insulin signaling pathway	143	38	7	mmu-miR-1224-5p,mmu-miR-1962,mmu-miR-455-3p,mmu-miR-6349,mmu-miR-6540-5p,mmu-miR-7003-5p,mmu-miR-877-5p	0.000384767	0.00307312
Glucagon signaling pathway	105	30	7	mmu-miR-1224-5p,mmu-miR-1962,mmu-miR-455-3p,mmu-miR-6349,mmu-miR-6540-5p,mmu-miR-7003-5p,mmu-miR-877-5p	0.000414422	0.0030975
EGFR tyrosine kinase inhibitor resistance	82	25	7	mmu-miR-1224-5p,mmu-miR-1962,mmu-miR-455-3p,mmu-miR-6349,mmu-miR-6540-5p,mmu-miR-7003-5p,mmu-miR-877-5p	0.000422803	0.0030975
Pancreatic cancer	78	24	7	mmu-miR-1224-5p,mmu-miR-1962,mmu-miR-455-3p,mmu-miR-6349,mmu-miR-6540-5p,mmu-miR-7003-5p,mmu-miR-877-5p	0.000471009	0.00337723
Non-small cell lung cancer	74	23	7	mmu-miR-1224-5p,mmu-miR-1962,mmu-miR-455-3p,mmu-miR-6349,mmu-miR-6540-5p,mmu-miR-7003-5p,mmu-miR-877-5p	0.000523175	0.00367313
Salmonella infection	253	59	7	mmu-miR-1224-5p,mmu-miR-1962,mmu-miR-455-3p,mmu-miR-6349,mmu-miR-6540-5p,mmu-miR-7003-5p,mmu-miR-877-5p	0.000546518	0.00375871
mRNA surveillance pathway	103	29	7	mmu-miR-1224-5p,mmu-miR-1962,mmu-miR-455-3p,mmu-miR-6349,mmu-miR-6540-5p,mmu-miR-7003-5p,mmu-miR-877-5p	0.000668422	0.00450516
Morphine addiction	94	27	6	mmu-miR-1962,mmu-miR-455-3p,mmu-miR-6349,mmu-miR-6540-5p,mmu-miR-7003-5p,mmu-miR-877-5p	0.000721801	0.00467783
Adherens junction	71	22	6	mmu-miR-1224-5p,mmu-miR-1962,mmu-miR-455-3p,mmu-miR-6349,mmu-miR-6540-5p,mmu-miR-7003-5p	0.000719035	0.00467783
Transcriptional misregulation in cancer	214	51	7	mmu-miR-1224-5p,mmu-miR-1962,mmu-miR-455-3p,mmu-miR-6349,mmu-miR-6540-5p,mmu-miR-7003-5p,mmu-miR-877-5p	0.000752802	0.00478668
GnRH signaling pathway	91	26	7	mmu-miR-1224-5p,mmu-miR-1962,mmu-miR-455-3p,mmu-miR-6349,mmu-miR-6540-5p,mmu-miR-7003-5p,mmu-miR-877-5p	0.00097976	0.00611443
Melanoma	73	22	7	mmu-miR-1224-5p,mmu-miR-1962,mmu-miR-455-3p,mmu-miR-6349,mmu-miR-6540-5p,mmu-miR-7003-5p,mmu-miR-877-5p	0.00108843	0.00666912
Hepatitis B	166	41	7	mmu-miR-1224-5p,mmu-miR-1962,mmu-miR-455-3p,mmu-miR-6349,mmu-miR-6540-5p,mmu-miR-7003-5p,mmu-miR-877-5p	0.00115271	0.00693684
Prostate cancer	103	28	7	mmu-miR-1224-5p,mmu-miR-1962,mmu-miR-455-3p,mmu-miR-6349,mmu-miR-6540-5p,mmu-miR-7003-5p,mmu-miR-877-5p	0.0014832	0.00876909
Amphetamine addiction	71	21	7	mmu-miR-1224-5p,mmu-miR-1962,mmu-miR-455-3p,mmu-miR-6349,mmu-miR-6540-5p,mmu-miR-7003-5p,mmu-miR-877-5p	0.00181718	0.0103795
Nicotine addiction	40	14	6	mmu-miR-1224-5p,mmu-miR-1962,mmu-miR-455-3p,mmu-miR-6540-5p,mmu-miR-7003-5p,mmu-miR-877-5p	0.00181318	0.0103795
Human T-cell leukemia virus 1 infection	244	55	7	mmu-miR-1224-5p,mmu-miR-1962,mmu-miR-455-3p,mmu-miR-6349,mmu-miR-6540-5p,mmu-miR-7003-5p,mmu-miR-877-5p	0.00190425	0.0106955
Endocrine resistance	95	26	6	mmu-miR-1224-5p,mmu-miR-1962,mmu-miR-455-3p,mmu-miR-6349,mmu-miR-6540-5p,mmu-miR-877-5p	0.00194007	0.0107181
Phosphatidylinositol signaling system	100	27	7	mmu-miR-1224-5p,mmu-miR-1962,mmu-miR-455-3p,mmu-miR-6349,mmu-miR-6540-5p,mmu-miR-7003-5p,mmu-miR-877-5p	0.00198989	0.010816
Cell cycle	125	32	7	mmu-miR-1224-5p,mmu-miR-1962,mmu-miR-455-3p,mmu-miR-6349,mmu-miR-6540-5p,mmu-miR-7003-5p,mmu-miR-877-5p	0.00208696	0.0111636
Human papillomavirus infection	361	76	7	mmu-miR-1224-5p,mmu-miR-1962,mmu-miR-455-3p,mmu-miR-6349,mmu-miR-6540-5p,mmu-miR-7003-5p,mmu-miR-877-5p	0.00226389	0.0119208
Chronic myeloid leukemia	77	22	7	mmu-miR-1224-5p,mmu-miR-1962,mmu-miR-455-3p,mmu-miR-6349,mmu-miR-6540-5p,mmu-miR-7003-5p,mmu-miR-877-5p	0.0023321	0.012091
Hedgehog signaling pathway	59	18	7	mmu-miR-1224-5p,mmu-miR-1962,mmu-miR-455-3p,mmu-miR-6349,mmu-miR-6540-5p,mmu-miR-7003-5p,mmu-miR-877-5p	0.00257822	0.0131645
Leukocyte transendothelial migration	118	30	7	mmu-miR-1224-5p,mmu-miR-1962,mmu-miR-455-3p,mmu-miR-6349,mmu-miR-6540-5p,mmu-miR-7003-5p,mmu-miR-877-5p	0.0031648	0.0159185
Glutamatergic synapse	114	29	7	mmu-miR-1224-5p,mmu-miR-1962,mmu-miR-455-3p,mmu-miR-6349,mmu-miR-6540-5p,mmu-miR-7003-5p,mmu-miR-877-5p	0.00364052	0.0175341
Aldosterone synthesis and secretion	104	27	7	mmu-miR-1224-5p,mmu-miR-1962,mmu-miR-455-3p,mmu-miR-6349,mmu-miR-6540-5p,mmu-miR-7003-5p,mmu-miR-877-5p	0.00363745	0.0175341
Circadian rhythm	30	11	7	mmu-miR-1224-5p,mmu-miR-1962,mmu-miR-455-3p,mmu-miR-6349,mmu-miR-6540-5p,mmu-miR-7003-5p,mmu-miR-877-5p	0.0036421	0.0175341
Renin secretion	75	21	7	mmu-miR-1224-5p,mmu-miR-1962,mmu-miR-455-3p,mmu-miR-6349,mmu-miR-6540-5p,mmu-miR-7003-5p,mmu-miR-877-5p	0.00378014	0.0179423
Dopaminergic synapse	140	34	7	mmu-miR-1224-5p,mmu-miR-1962,mmu-miR-455-3p,mmu-miR-6349,mmu-miR-6540-5p,mmu-miR-7003-5p,mmu-miR-877-5p	0.00390474	0.0182764
Estrogen signaling pathway	135	33	7	mmu-miR-1224-5p,mmu-miR-1962,mmu-miR-455-3p,mmu-miR-6349,mmu-miR-6540-5p,mmu-miR-7003-5p,mmu-miR-877-5p	0.00397394	0.0183454
Protein processing in endoplasmic reticulum	172	40	7	mmu-miR-1224-5p,mmu-miR-1962,mmu-miR-455-3p,mmu-miR-6349,mmu-miR-6540-5p,mmu-miR-7003-5p,mmu-miR-877-5p	0.00422939	0.0192609
Other types of O-glycan biosynthesis	44	14	7	mmu-miR-1224-5p,mmu-miR-1962,mmu-miR-455-3p,mmu-miR-6349,mmu-miR-6540-5p,mmu-miR-7003-5p,mmu-miR-877-5p	0.00492633	0.0221356
Acute myeloid leukemia	72	20	7	mmu-miR-1224-5p,mmu-miR-1962,mmu-miR-455-3p,mmu-miR-6349,mmu-miR-6540-5p,mmu-miR-7003-5p,mmu-miR-877-5p	0.00512777	0.0227376
Bacterial invasion of epithelial cells	77	21	6	mmu-miR-1224-5p,mmu-miR-1962,mmu-miR-455-3p,mmu-miR-6349,mmu-miR-6540-5p,mmu-miR-877-5p	0.00528769	0.0231422
ErbB signaling pathway	87	23	7	mmu-miR-1224-5p,mmu-miR-1962,mmu-miR-455-3p,mmu-miR-6349,mmu-miR-6540-5p,mmu-miR-7003-5p,mmu-miR-877-5p	0.00548727	0.0237011
Small cell lung cancer	97	25	7	mmu-miR-1224-5p,mmu-miR-1962,mmu-miR-455-3p,mmu-miR-6349,mmu-miR-6540-5p,mmu-miR-7003-5p,mmu-miR-877-5p	0.00555604	0.0237011
GnRH secretion	68	19	7	mmu-miR-1224-5p,mmu-miR-1962,mmu-miR-455-3p,mmu-miR-6349,mmu-miR-6540-5p,mmu-miR-7003-5p,mmu-miR-877-5p	0.00586517	0.024707
Sphingolipid signaling pathway	129	31	7	mmu-miR-1224-5p,mmu-miR-1962,mmu-miR-455-3p,mmu-miR-6349,mmu-miR-6540-5p,mmu-miR-7003-5p,mmu-miR-877-5p	0.00669748	0.0278648
Maturity onset diabetes of the young	28	10	4	mmu-miR-1962,mmu-miR-455-3p,mmu-miR-6540-5p,mmu-miR-7003-5p	0.0068007	0.0279492
Cholinergic synapse	114	28	7	mmu-miR-1224-5p,mmu-miR-1962,mmu-miR-455-3p,mmu-miR-6349,mmu-miR-6540-5p,mmu-miR-7003-5p,mmu-miR-877-5p	0.00708757	0.0284347
Glycosaminoglycan biosynthesis - chondroitin sulfate / dermatan sulfate	20	8	5	mmu-miR-1962,mmu-miR-455-3p,mmu-miR-6349,mmu-miR-6540-5p,mmu-miR-7003-5p	0.00700342	0.0284347
Thyroid cancer	37	12	5	mmu-miR-455-3p,mmu-miR-6349,mmu-miR-6540-5p,mmu-miR-7003-5p,mmu-miR-877-5p	0.00757568	0.0300354
Relaxin signaling pathway	131	31	7	mmu-miR-1224-5p,mmu-miR-1962,mmu-miR-455-3p,mmu-miR-6349,mmu-miR-6540-5p,mmu-miR-7003-5p,mmu-miR-877-5p	0.00844823	0.0325242
Colorectal cancer	90	23	6	mmu-miR-1224-5p,mmu-miR-455-3p,mmu-miR-6349,mmu-miR-6540-5p,mmu-miR-7003-5p,mmu-miR-877-5p	0.00849298	0.0325242
Glycerophospholipid metabolism	100	25	7	mmu-miR-1224-5p,mmu-miR-1962,mmu-miR-455-3p,mmu-miR-6349,mmu-miR-6540-5p,mmu-miR-7003-5p,mmu-miR-877-5p	0.00838372	0.0325242
Prolactin signaling pathway	76	20	7	mmu-miR-1224-5p,mmu-miR-1962,mmu-miR-455-3p,mmu-miR-6349,mmu-miR-6540-5p,mmu-miR-7003-5p,mmu-miR-877-5p	0.00973593	0.0356631
Glioma	76	20	7	mmu-miR-1224-5p,mmu-miR-1962,mmu-miR-455-3p,mmu-miR-6349,mmu-miR-6540-5p,mmu-miR-7003-5p,mmu-miR-877-5p	0.00973593	0.0356631
Spinocerebellar ataxia	148	34	7	mmu-miR-1224-5p,mmu-miR-1962,mmu-miR-455-3p,mmu-miR-6349,mmu-miR-6540-5p,mmu-miR-7003-5p,mmu-miR-877-5p	0.00961688	0.0356631
Adipocytokine signaling pathway	71	19	6	mmu-miR-1224-5p,mmu-miR-1962,mmu-miR-455-3p,mmu-miR-6540-5p,mmu-miR-7003-5p,mmu-miR-877-5p	0.0096147	0.0356631
Thyroid hormone signaling pathway	122	29	7	mmu-miR-1224-5p,mmu-miR-1962,mmu-miR-455-3p,mmu-miR-6349,mmu-miR-6540-5p,mmu-miR-7003-5p,mmu-miR-877-5p	0.00997027	0.0361288
TNF signaling pathway	119	28	7	mmu-miR-1224-5p,mmu-miR-1962,mmu-miR-455-3p,mmu-miR-6349,mmu-miR-6540-5p,mmu-miR-7003-5p,mmu-miR-877-5p	0.0128644	0.0456347
Lysine degradation	63	17	6	mmu-miR-1962,mmu-miR-455-3p,mmu-miR-6349,mmu-miR-6540-5p,mmu-miR-7003-5p,mmu-miR-877-5p	0.0127501	0.0456347
Circadian entrainment	99	24	7	mmu-miR-1224-5p,mmu-miR-1962,mmu-miR-455-3p,mmu-miR-6349,mmu-miR-6540-5p,mmu-miR-7003-5p,mmu-miR-877-5p	0.0141817	0.0496615
Notch signaling pathway	54	15	7	mmu-miR-1224-5p,mmu-miR-1962,mmu-miR-455-3p,mmu-miR-6349,mmu-miR-6540-5p,mmu-miR-7003-5p,mmu-miR-877-5p	0.0142943	0.0496615

## Sheet: microTCDS
Term Name	Term Genes	Target Genes (n)	miRNAs (n)	miRNA Names	P-value	FDR
MAPK signaling pathway	302	82	33	mmu-miR-129b-5p,mmu-miR-149-3p,mmu-miR-1931,mmu-miR-1941-5p,mmu-miR-1982-5p,mmu-miR-211-3p,mmu-miR-346-3p,mmu-miR-3547-5p,mmu-miR-3620-5p,mmu-miR-466g,mmu-miR-466i-5p,mmu-miR-466l-3p,mmu-miR-467b-3p,mmu-miR-467c-3p,mmu-miR-6349,mmu-miR-6540-5p,mmu-miR-669a-3p,mmu-miR-669c-3p,mmu-miR-669o-3p,mmu-miR-6926-5p,mmu-miR-6937-5p,mmu-miR-6944-3p,mmu-miR-6980-5p,mmu-miR-6987-5p,mmu-miR-7001-5p,mmu-miR-700…	4.45572e-08	1.50158e-05
Breast cancer	150	48	23	mmu-miR-129b-5p,mmu-miR-149-3p,mmu-miR-1931,mmu-miR-1941-5p,mmu-miR-3474,mmu-miR-3547-5p,mmu-miR-466g,mmu-miR-466i-5p,mmu-miR-466l-3p,mmu-miR-467b-3p,mmu-miR-467c-3p,mmu-miR-6349,mmu-miR-6366,mmu-miR-669c-3p,mmu-miR-6949-5p,mmu-miR-6987-5p,mmu-miR-7003-5p,mmu-miR-7047-5p,mmu-miR-7053-5p,mmu-miR-7118-5p,mmu-miR-7235-5p,mmu-miR-762,mmu-miR-7684-3p	1.68758e-07	1.89571e-05
T cell receptor signaling pathway	106	38	18	mmu-miR-129b-5p,mmu-miR-3082-5p,mmu-miR-3547-5p,mmu-miR-3620-5p,mmu-miR-466g,mmu-miR-466i-5p,mmu-miR-466l-3p,mmu-miR-467b-3p,mmu-miR-467c-3p,mmu-miR-6540-5p,mmu-miR-669c-3p,mmu-miR-6926-5p,mmu-miR-6980-5p,mmu-miR-6987-5p,mmu-miR-7034-3p,mmu-miR-7047-5p,mmu-miR-7235-5p,mmu-miR-7684-3p	1.24607e-07	1.89571e-05
MicroRNAs in cancer	164	50	25	mmu-miR-129b-5p,mmu-miR-1982-5p,mmu-miR-3082-5p,mmu-miR-3474,mmu-miR-3547-5p,mmu-miR-466g,mmu-miR-466i-5p,mmu-miR-466l-3p,mmu-miR-467b-3p,mmu-miR-467c-3p,mmu-miR-6349,mmu-miR-6366,mmu-miR-669c-3p,mmu-miR-6926-5p,mmu-miR-6937-5p,mmu-miR-6944-3p,mmu-miR-6953-5p,mmu-miR-6970-5p,mmu-miR-6987-5p,mmu-miR-7001-5p,mmu-miR-7003-5p,mmu-miR-7053-5p,mmu-miR-7069-5p,mmu-miR-7116-5p,mmu-miR-7684-3p	5.00518e-07	4.21687e-05
Inflammatory bowel disease	63	25	9	mmu-miR-466i-5p,mmu-miR-466l-3p,mmu-miR-467b-3p,mmu-miR-467c-3p,mmu-miR-6540-5p,mmu-miR-669c-3p,mmu-miR-6937-5p,mmu-miR-6944-3p,mmu-miR-7069-5p	2.11779e-06	0.000142739
EGFR tyrosine kinase inhibitor resistance	82	29	24	mmu-miR-129b-5p,mmu-miR-149-3p,mmu-miR-1931,mmu-miR-1982-5p,mmu-miR-3474,mmu-miR-3547-5p,mmu-miR-466g,mmu-miR-466i-5p,mmu-miR-466l-3p,mmu-miR-467b-3p,mmu-miR-467c-3p,mmu-miR-6349,mmu-miR-669a-3p,mmu-miR-669c-3p,mmu-miR-669o-3p,mmu-miR-6926-5p,mmu-miR-6980-5p,mmu-miR-6987-5p,mmu-miR-7047-5p,mmu-miR-7053-5p,mmu-miR-7116-5p,mmu-miR-7118-5p,mmu-miR-7235-5p,mmu-miR-7684-3p	5.22405e-06	0.000293417
Axon guidance	182	51	24	mmu-miR-129b-5p,mmu-miR-3547-5p,mmu-miR-3620-5p,mmu-miR-466g,mmu-miR-466i-5p,mmu-miR-466l-3p,mmu-miR-467b-3p,mmu-miR-467c-3p,mmu-miR-6349,mmu-miR-6366,mmu-miR-6540-5p,mmu-miR-669c-3p,mmu-miR-6909-5p,mmu-miR-6937-5p,mmu-miR-6949-5p,mmu-miR-6980-5p,mmu-miR-6987-5p,mmu-miR-7001-5p,mmu-miR-7003-5p,mmu-miR-7034-3p,mmu-miR-7047-5p,mmu-miR-7116-5p,mmu-miR-7235-5p,mmu-miR-762	6.12546e-06	0.000294897
Th17 cell differentiation	105	34	15	mmu-miR-129b-5p,mmu-miR-1941-5p,mmu-miR-3474,mmu-miR-3620-5p,mmu-miR-466g,mmu-miR-466i-5p,mmu-miR-466l-3p,mmu-miR-467b-3p,mmu-miR-467c-3p,mmu-miR-6540-5p,mmu-miR-669c-3p,mmu-miR-6937-5p,mmu-miR-6980-5p,mmu-miR-7053-5p,mmu-miR-7069-5p	7.85771e-06	0.000331006
Signaling pathways regulating pluripotency of stem cells	142	42	24	mmu-miR-129b-5p,mmu-miR-149-3p,mmu-miR-1931,mmu-miR-1941-5p,mmu-miR-3082-5p,mmu-miR-3547-5p,mmu-miR-466g,mmu-miR-466i-5p,mmu-miR-466l-3p,mmu-miR-467b-3p,mmu-miR-467c-3p,mmu-miR-6349,mmu-miR-6366,mmu-miR-669c-3p,mmu-miR-6906-5p,mmu-miR-6949-5p,mmu-miR-6953-5p,mmu-miR-6987-5p,mmu-miR-7047-5p,mmu-miR-7053-5p,mmu-miR-7116-5p,mmu-miR-7118-5p,mmu-miR-7235-5p,mmu-miR-762	9.44503e-06	0.000353664
Th1 and Th2 cell differentiation	89	30	13	mmu-miR-129b-5p,mmu-miR-3620-5p,mmu-miR-466g,mmu-miR-466i-5p,mmu-miR-466l-3p,mmu-miR-467b-3p,mmu-miR-467c-3p,mmu-miR-6540-5p,mmu-miR-669c-3p,mmu-miR-6937-5p,mmu-miR-6944-3p,mmu-miR-6980-5p,mmu-miR-7069-5p	1.09143e-05	0.000367813
Wnt signaling pathway	164	46	21	mmu-miR-129b-5p,mmu-miR-149-3p,mmu-miR-1941-5p,mmu-miR-3620-5p,mmu-miR-466g,mmu-miR-466i-5p,mmu-miR-466l-3p,mmu-miR-467b-3p,mmu-miR-467c-3p,mmu-miR-6349,mmu-miR-6366,mmu-miR-669c-3p,mmu-miR-6906-5p,mmu-miR-6909-5p,mmu-miR-6926-5p,mmu-miR-6949-5p,mmu-miR-6980-5p,mmu-miR-7047-5p,mmu-miR-7118-5p,mmu-miR-7235-5p,mmu-miR-762	1.68369e-05	0.000515822
Gastric cancer	151	43	21	mmu-miR-129b-5p,mmu-miR-149-3p,mmu-miR-1941-5p,mmu-miR-3082-5p,mmu-miR-3474,mmu-miR-3547-5p,mmu-miR-466g,mmu-miR-466i-5p,mmu-miR-466l-3p,mmu-miR-467b-3p,mmu-miR-467c-3p,mmu-miR-6366,mmu-miR-669c-3p,mmu-miR-6949-5p,mmu-miR-6987-5p,mmu-miR-7047-5p,mmu-miR-7053-5p,mmu-miR-7118-5p,mmu-miR-7235-5p,mmu-miR-762,mmu-miR-7684-3p	2.10163e-05	0.000544808
ErbB signaling pathway	87	29	17	mmu-miR-129b-5p,mmu-miR-1982-5p,mmu-miR-3082-5p,mmu-miR-3474,mmu-miR-3547-5p,mmu-miR-466g,mmu-miR-466i-5p,mmu-miR-466l-3p,mmu-miR-669a-3p,mmu-miR-669c-3p,mmu-miR-669o-3p,mmu-miR-6926-5p,mmu-miR-6987-5p,mmu-miR-7047-5p,mmu-miR-7235-5p,mmu-miR-762,mmu-miR-7684-3p	1.94147e-05	0.000544808
Pathways in cancer	555	120	37	mmu-miR-129b-5p,mmu-miR-149-3p,mmu-miR-1931,mmu-miR-1941-5p,mmu-miR-1982-5p,mmu-miR-2861,mmu-miR-3082-5p,mmu-miR-3474,mmu-miR-3547-5p,mmu-miR-466g,mmu-miR-466i-5p,mmu-miR-466l-3p,mmu-miR-467b-3p,mmu-miR-467c-3p,mmu-miR-6349,mmu-miR-6366,mmu-miR-6540-5p,mmu-miR-669a-3p,mmu-miR-669c-3p,mmu-miR-669o-3p,mmu-miR-6909-5p,mmu-miR-6926-5p,mmu-miR-6944-3p,mmu-miR-6949-5p,mmu-miR-6980-5p,mmu-miR-6987-5p,mm…	2.31442e-05	0.000557115
Proteoglycans in cancer	207	54	30	mmu-miR-129b-5p,mmu-miR-149-3p,mmu-miR-1931,mmu-miR-1941-5p,mmu-miR-1982-5p,mmu-miR-3474,mmu-miR-3547-5p,mmu-miR-466g,mmu-miR-466i-5p,mmu-miR-466l-3p,mmu-miR-467b-3p,mmu-miR-467c-3p,mmu-miR-6349,mmu-miR-6366,mmu-miR-669a-3p,mmu-miR-669c-3p,mmu-miR-669o-3p,mmu-miR-6909-5p,mmu-miR-6926-5p,mmu-miR-6937-5p,mmu-miR-6944-5p,mmu-miR-6949-5p,mmu-miR-6980-5p,mmu-miR-6987-5p,mmu-miR-7047-5p,mmu-miR-7053-5p…	3.13086e-05	0.000703401
Prostate cancer	103	32	18	mmu-miR-129b-5p,mmu-miR-1931,mmu-miR-3082-5p,mmu-miR-3474,mmu-miR-3547-5p,mmu-miR-466i-5p,mmu-miR-466l-3p,mmu-miR-467b-3p,mmu-miR-467c-3p,mmu-miR-6349,mmu-miR-6540-5p,mmu-miR-669c-3p,mmu-miR-6987-5p,mmu-miR-7003-5p,mmu-miR-7053-5p,mmu-miR-7235-5p,mmu-miR-762,mmu-miR-7684-3p	3.67786e-05	0.000774649
FoxO signaling pathway	136	39	20	mmu-miR-129b-5p,mmu-miR-1931,mmu-miR-1982-5p,mmu-miR-3082-5p,mmu-miR-346-3p,mmu-miR-3547-5p,mmu-miR-466g,mmu-miR-466i-5p,mmu-miR-466l-3p,mmu-miR-467b-3p,mmu-miR-467c-3p,mmu-miR-5112,mmu-miR-6349,mmu-miR-6366,mmu-miR-669c-3p,mmu-miR-6987-5p,mmu-miR-7003-5p,mmu-miR-7053-5p,mmu-miR-7069-5p,mmu-miR-7684-3p	4.22944e-05	0.000838424
Human papillomavirus infection	361	82	30	mmu-miR-129b-5p,mmu-miR-149-3p,mmu-miR-190a-3p,mmu-miR-1941-5p,mmu-miR-211-3p,mmu-miR-3082-5p,mmu-miR-3474,mmu-miR-3547-5p,mmu-miR-466g,mmu-miR-466i-5p,mmu-miR-466l-3p,mmu-miR-467b-3p,mmu-miR-467c-3p,mmu-miR-6349,mmu-miR-6366,mmu-miR-6540-5p,mmu-miR-669c-3p,mmu-miR-6909-5p,mmu-miR-6949-5p,mmu-miR-6980-5p,mmu-miR-6987-5p,mmu-miR-7003-5p,mmu-miR-7047-5p,mmu-miR-7053-5p,mmu-miR-7069-5p,mmu-miR-7116-…	8.44339e-05	0.00158079
Ras signaling pathway	235	58	29	mmu-miR-129b-5p,mmu-miR-149-3p,mmu-miR-1931,mmu-miR-3082-5p,mmu-miR-346-3p,mmu-miR-3547-5p,mmu-miR-466g,mmu-miR-466i-5p,mmu-miR-466l-3p,mmu-miR-467b-3p,mmu-miR-467c-3p,mmu-miR-6349,mmu-miR-6540-5p,mmu-miR-669c-3p,mmu-miR-6926-5p,mmu-miR-6937-5p,mmu-miR-6970-5p,mmu-miR-6980-5p,mmu-miR-6987-5p,mmu-miR-7003-5p,mmu-miR-7047-5p,mmu-miR-7053-5p,mmu-miR-7116-5p,mmu-miR-7118-5p,mmu-miR-7221-3p,mmu-miR-72…	8.94171e-05	0.00158598
TNF signaling pathway	119	34	12	mmu-miR-149-3p,mmu-miR-3620-5p,mmu-miR-466g,mmu-miR-466i-5p,mmu-miR-466l-3p,mmu-miR-467b-3p,mmu-miR-467c-3p,mmu-miR-6349,mmu-miR-6540-5p,mmu-miR-669c-3p,mmu-miR-6987-5p,mmu-miR-762	0.000139064	0.00234322
mTOR signaling pathway	163	43	27	mmu-miR-129b-5p,mmu-miR-149-3p,mmu-miR-1931,mmu-miR-1941-5p,mmu-miR-3474,mmu-miR-3547-5p,mmu-miR-466g,mmu-miR-466i-5p,mmu-miR-466l-3p,mmu-miR-467b-3p,mmu-miR-467c-3p,mmu-miR-6349,mmu-miR-6366,mmu-miR-669c-3p,mmu-miR-6909-5p,mmu-miR-6926-5p,mmu-miR-6949-5p,mmu-miR-6987-5p,mmu-miR-7003-5p,mmu-miR-7034-3p,mmu-miR-7047-5p,mmu-miR-7053-5p,mmu-miR-7116-5p,mmu-miR-7118-5p,mmu-miR-7235-5p,mmu-miR-762,mmu…	0.000148893	0.00238938
cAMP signaling pathway	219	54	26	mmu-miR-149-3p,mmu-miR-1941-5p,mmu-miR-3082-5p,mmu-miR-3473d,mmu-miR-3547-5p,mmu-miR-3620-5p,mmu-miR-466g,mmu-miR-466i-5p,mmu-miR-466l-3p,mmu-miR-467b-3p,mmu-miR-467c-3p,mmu-miR-6349,mmu-miR-6540-5p,mmu-miR-669c-3p,mmu-miR-6909-5p,mmu-miR-6926-5p,mmu-miR-6937-5p,mmu-miR-6944-3p,mmu-miR-6944-5p,mmu-miR-6968-5p,mmu-miR-6987-5p,mmu-miR-7047-5p,mmu-miR-7116-5p,mmu-miR-7118-5p,mmu-miR-7221-3p,mmu-miR-…	0.000158836	0.00243308
IL-17 signaling pathway	94	28	10	mmu-miR-149-3p,mmu-miR-3620-5p,mmu-miR-466g,mmu-miR-466i-5p,mmu-miR-466l-3p,mmu-miR-467b-3p,mmu-miR-467c-3p,mmu-miR-6540-5p,mmu-miR-669c-3p,mmu-miR-6944-3p	0.000246155	0.00360671
PD-L1 expression and PD-1 checkpoint pathway in cancer	91	27	15	mmu-miR-129b-5p,mmu-miR-211-3p,mmu-miR-3474,mmu-miR-3547-5p,mmu-miR-3620-5p,mmu-miR-466g,mmu-miR-466i-5p,mmu-miR-466l-3p,mmu-miR-467b-3p,mmu-miR-467c-3p,mmu-miR-6349,mmu-miR-6540-5p,mmu-miR-669c-3p,mmu-miR-6980-5p,mmu-miR-6987-5p	0.000338501	0.00475312
Melanoma	73	23	14	mmu-miR-1931,mmu-miR-3547-5p,mmu-miR-466g,mmu-miR-466i-5p,mmu-miR-466l-3p,mmu-miR-467b-3p,mmu-miR-467c-3p,mmu-miR-6349,mmu-miR-669c-3p,mmu-miR-6987-5p,mmu-miR-7047-5p,mmu-miR-7053-5p,mmu-miR-7118-5p,mmu-miR-7684-3p	0.000353044	0.00475903
Hepatocellular carcinoma	181	45	23	mmu-miR-129b-5p,mmu-miR-149-3p,mmu-miR-1941-5p,mmu-miR-3474,mmu-miR-3547-5p,mmu-miR-466g,mmu-miR-466i-5p,mmu-miR-466l-3p,mmu-miR-467b-3p,mmu-miR-467c-3p,mmu-miR-6349,mmu-miR-6366,mmu-miR-669c-3p,mmu-miR-6926-5p,mmu-miR-6949-5p,mmu-miR-6980-5p,mmu-miR-6987-5p,mmu-miR-7047-5p,mmu-miR-7053-5p,mmu-miR-7118-5p,mmu-miR-7235-5p,mmu-miR-762,mmu-miR-7684-3p	0.000448757	0.00581659
Amphetamine addiction	71	22	18	mmu-miR-129b-5p,mmu-miR-149-3p,mmu-miR-3082-5p,mmu-miR-3547-5p,mmu-miR-466g,mmu-miR-466i-5p,mmu-miR-466l-3p,mmu-miR-467b-3p,mmu-miR-467c-3p,mmu-miR-6349,mmu-miR-669c-3p,mmu-miR-6926-5p,mmu-miR-6980-5p,mmu-miR-7069-5p,mmu-miR-7116-5p,mmu-miR-7118-5p,mmu-miR-7221-3p,mmu-miR-762	0.000608908	0.00760007
Endocrine resistance	95	27	15	mmu-miR-129b-5p,mmu-miR-149-3p,mmu-miR-1931,mmu-miR-3082-5p,mmu-miR-3474,mmu-miR-3547-5p,mmu-miR-466g,mmu-miR-466i-5p,mmu-miR-466l-3p,mmu-miR-6349,mmu-miR-669c-3p,mmu-miR-6987-5p,mmu-miR-7053-5p,mmu-miR-7684-3p,mmu-miR-92a-2-5p	0.000715565	0.00861234
Rap1 signaling pathway	217	51	22	mmu-miR-1931,mmu-miR-3082-5p,mmu-miR-346-3p,mmu-miR-3547-5p,mmu-miR-466g,mmu-miR-466i-5p,mmu-miR-466l-3p,mmu-miR-467b-3p,mmu-miR-467c-3p,mmu-miR-6349,mmu-miR-6540-5p,mmu-miR-669c-3p,mmu-miR-6926-5p,mmu-miR-6937-5p,mmu-miR-6987-5p,mmu-miR-7001-5p,mmu-miR-7003-5p,mmu-miR-7047-5p,mmu-miR-7053-5p,mmu-miR-7116-5p,mmu-miR-7118-5p,mmu-miR-7221-3p	0.000799432	0.00898029
JAK-STAT signaling pathway	170	42	18	mmu-miR-129b-5p,mmu-miR-3082-5p,mmu-miR-3473d,mmu-miR-3474,mmu-miR-3547-5p,mmu-miR-466g,mmu-miR-466i-5p,mmu-miR-466l-3p,mmu-miR-467b-3p,mmu-miR-467c-3p,mmu-miR-6540-5p,mmu-miR-669c-3p,mmu-miR-6944-3p,mmu-miR-6970-5p,mmu-miR-6980-5p,mmu-miR-6987-5p,mmu-miR-7053-5p,mmu-miR-7684-3p	0.000786063	0.00898029
Basal cell carcinoma	64	20	14	mmu-miR-149-3p,mmu-miR-1941-5p,mmu-miR-466g,mmu-miR-466i-5p,mmu-miR-466l-3p,mmu-miR-467b-3p,mmu-miR-467c-3p,mmu-miR-6366,mmu-miR-669c-3p,mmu-miR-6949-5p,mmu-miR-7047-5p,mmu-miR-7118-5p,mmu-miR-7235-5p,mmu-miR-762	0.000942446	0.0102453
Renal cell carcinoma	69	21	12	mmu-miR-129b-5p,mmu-miR-3547-5p,mmu-miR-466i-5p,mmu-miR-466l-3p,mmu-miR-6349,mmu-miR-669c-3p,mmu-miR-6937-5p,mmu-miR-6987-5p,mmu-miR-7047-5p,mmu-miR-7116-5p,mmu-miR-7235-5p,mmu-miR-7684-3p	0.00104184	0.0109719
AGE-RAGE signaling pathway in diabetic complications	103	28	16	mmu-miR-3082-5p,mmu-miR-3547-5p,mmu-miR-466g,mmu-miR-466i-5p,mmu-miR-466l-3p,mmu-miR-467b-3p,mmu-miR-467c-3p,mmu-miR-6349,mmu-miR-6540-5p,mmu-miR-669c-3p,mmu-miR-6926-5p,mmu-miR-6980-5p,mmu-miR-6987-5p,mmu-miR-7034-3p,mmu-miR-7053-5p,mmu-miR-7116-5p	0.0012321	0.0125823
Leishmaniasis	70	21	11	mmu-miR-1982-5p,mmu-miR-3620-5p,mmu-miR-466i-5p,mmu-miR-466l-3p,mmu-miR-467b-3p,mmu-miR-467c-3p,mmu-miR-6540-5p,mmu-miR-669c-3p,mmu-miR-6926-5p,mmu-miR-6937-5p,mmu-miR-7069-5p	0.00127856	0.0126728
PI3K-Akt signaling pathway	364	77	27	mmu-miR-129b-5p,mmu-miR-149-3p,mmu-miR-1931,mmu-miR-1982-5p,mmu-miR-3082-5p,mmu-miR-3474,mmu-miR-3547-5p,mmu-miR-466g,mmu-miR-466i-5p,mmu-miR-466l-3p,mmu-miR-467b-3p,mmu-miR-467c-3p,mmu-miR-6349,mmu-miR-6540-5p,mmu-miR-669a-3p,mmu-miR-669c-3p,mmu-miR-669o-3p,mmu-miR-6980-5p,mmu-miR-6987-5p,mmu-miR-7003-5p,mmu-miR-7047-5p,mmu-miR-7053-5p,mmu-miR-7069-5p,mmu-miR-7116-5p,mmu-miR-7118-5p,mmu-miR-7235…	0.00132288	0.0127375
Hippo signaling pathway	160	39	23	mmu-miR-149-3p,mmu-miR-190a-3p,mmu-miR-1941-5p,mmu-miR-466g,mmu-miR-466i-5p,mmu-miR-466l-3p,mmu-miR-467b-3p,mmu-miR-467c-3p,mmu-miR-6349,mmu-miR-6366,mmu-miR-6540-5p,mmu-miR-669a-3p,mmu-miR-669c-3p,mmu-miR-669o-3p,mmu-miR-6906-5p,mmu-miR-6937-5p,mmu-miR-6949-5p,mmu-miR-6987-5p,mmu-miR-7047-5p,mmu-miR-7053-5p,mmu-miR-7118-5p,mmu-miR-7235-5p,mmu-miR-762	0.00155788	0.0145834
Prolactin signaling pathway	76	22	11	mmu-miR-129b-5p,mmu-miR-3547-5p,mmu-miR-466g,mmu-miR-466i-5p,mmu-miR-466l-3p,mmu-miR-6540-5p,mmu-miR-669c-3p,mmu-miR-6968-5p,mmu-miR-6987-5p,mmu-miR-7003-5p,mmu-miR-7684-3p	0.00166129	0.0148629
Insulin resistance	115	30	18	mmu-miR-1962,mmu-miR-1982-5p,mmu-miR-3474,mmu-miR-466g,mmu-miR-466i-5p,mmu-miR-466l-3p,mmu-miR-467b-3p,mmu-miR-467c-3p,mmu-miR-5112,mmu-miR-6540-5p,mmu-miR-669c-3p,mmu-miR-6926-5p,mmu-miR-6937-5p,mmu-miR-6987-5p,mmu-miR-7003-5p,mmu-miR-702-5p,mmu-miR-7053-5p,mmu-miR-7116-5p	0.0017172	0.0148629
Hepatitis B	166	40	18	mmu-miR-129b-5p,mmu-miR-149-3p,mmu-miR-211-3p,mmu-miR-3547-5p,mmu-miR-3620-5p,mmu-miR-466g,mmu-miR-466i-5p,mmu-miR-466l-3p,mmu-miR-467b-3p,mmu-miR-467c-3p,mmu-miR-6349,mmu-miR-6540-5p,mmu-miR-669c-3p,mmu-miR-6926-5p,mmu-miR-6944-3p,mmu-miR-6987-5p,mmu-miR-7053-5p,mmu-miR-7684-3p	0.00172003	0.0148629
Type II diabetes mellitus	49	16	12	mmu-miR-1982-5p,mmu-miR-3474,mmu-miR-466g,mmu-miR-466i-5p,mmu-miR-466l-3p,mmu-miR-467b-3p,mmu-miR-467c-3p,mmu-miR-669c-3p,mmu-miR-6987-5p,mmu-miR-7003-5p,mmu-miR-7053-5p,mmu-miR-7116-5p	0.00178271	0.0150193
Calcium signaling pathway	242	54	27	mmu-miR-129b-5p,mmu-miR-149-3p,mmu-miR-1982-5p,mmu-miR-3082-5p,mmu-miR-3547-5p,mmu-miR-3620-5p,mmu-miR-466g,mmu-miR-466i-5p,mmu-miR-466l-3p,mmu-miR-467b-3p,mmu-miR-467c-3p,mmu-miR-5112,mmu-miR-6349,mmu-miR-6540-5p,mmu-miR-669c-3p,mmu-miR-6926-5p,mmu-miR-6980-5p,mmu-miR-6987-5p,mmu-miR-7034-3p,mmu-miR-7047-5p,mmu-miR-7053-5p,mmu-miR-7116-5p,mmu-miR-7118-5p,mmu-miR-7221-3p,mmu-miR-762,mmu-miR-7653-…	0.00201682	0.0161826
Chronic myeloid leukemia	77	22	16	mmu-miR-129b-5p,mmu-miR-3082-5p,mmu-miR-3547-5p,mmu-miR-466g,mmu-miR-466l-3p,mmu-miR-467b-3p,mmu-miR-467c-3p,mmu-miR-6349,mmu-miR-6540-5p,mmu-miR-669a-3p,mmu-miR-669c-3p,mmu-miR-669o-3p,mmu-miR-6980-5p,mmu-miR-6987-5p,mmu-miR-7053-5p,mmu-miR-7684-3p	0.00199786	0.0161826
Gap junction	87	24	17	mmu-miR-129b-5p,mmu-miR-149-3p,mmu-miR-3082-5p,mmu-miR-3547-5p,mmu-miR-466i-5p,mmu-miR-466l-3p,mmu-miR-467b-3p,mmu-miR-467c-3p,mmu-miR-6349,mmu-miR-6540-5p,mmu-miR-669c-3p,mmu-miR-6926-5p,mmu-miR-6937-5p,mmu-miR-6987-5p,mmu-miR-7053-5p,mmu-miR-7684-3p,mmu-miR-92a-2-5p	0.00215551	0.0168932
Longevity regulating pathway	92	25	20	mmu-miR-149-3p,mmu-miR-1931,mmu-miR-1962,mmu-miR-3474,mmu-miR-3547-5p,mmu-miR-466g,mmu-miR-466i-5p,mmu-miR-466l-3p,mmu-miR-5112,mmu-miR-6349,mmu-miR-6540-5p,mmu-miR-669c-3p,mmu-miR-6937-5p,mmu-miR-6970-5p,mmu-miR-6987-5p,mmu-miR-7003-5p,mmu-miR-7047-5p,mmu-miR-7053-5p,mmu-miR-7069-5p,mmu-miR-7235-5p	0.00220984	0.0169254
Regulation of actin cytoskeleton	222	50	24	mmu-miR-129b-5p,mmu-miR-1982-5p,mmu-miR-3547-5p,mmu-miR-466g,mmu-miR-466i-5p,mmu-miR-466l-3p,mmu-miR-467b-3p,mmu-miR-467c-3p,mmu-miR-6349,mmu-miR-6540-5p,mmu-miR-669c-3p,mmu-miR-6909-5p,mmu-miR-6937-5p,mmu-miR-6944-5p,mmu-miR-6953-5p,mmu-miR-6987-5p,mmu-miR-7003-5p,mmu-miR-7047-5p,mmu-miR-7053-5p,mmu-miR-7116-5p,mmu-miR-7118-5p,mmu-miR-7235-5p,mmu-miR-7684-3p,mmu-miR-92a-2-5p	0.00236833	0.0177362
Growth hormone synthesis, secretion and action	118	30	17	mmu-miR-129b-5p,mmu-miR-149-3p,mmu-miR-1931,mmu-miR-3082-5p,mmu-miR-3474,mmu-miR-3547-5p,mmu-miR-466g,mmu-miR-466i-5p,mmu-miR-466l-3p,mmu-miR-6349,mmu-miR-669c-3p,mmu-miR-6926-5p,mmu-miR-6944-3p,mmu-miR-6987-5p,mmu-miR-7053-5p,mmu-miR-7116-5p,mmu-miR-7684-3p	0.00263448	0.0193004
C-type lectin receptor signaling pathway	114	29	17	mmu-miR-129b-5p,mmu-miR-149-3p,mmu-miR-1982-5p,mmu-miR-211-3p,mmu-miR-3547-5p,mmu-miR-3620-5p,mmu-miR-466g,mmu-miR-466i-5p,mmu-miR-466l-3p,mmu-miR-467b-3p,mmu-miR-467c-3p,mmu-miR-6349,mmu-miR-6540-5p,mmu-miR-669c-3p,mmu-miR-6980-5p,mmu-miR-6987-5p,mmu-miR-7221-3p	0.00304787	0.0213986
Kaposi sarcoma-associated herpesvirus infection	219	49	24	mmu-miR-129b-5p,mmu-miR-149-3p,mmu-miR-211-3p,mmu-miR-3474,mmu-miR-3547-5p,mmu-miR-3620-5p,mmu-miR-466g,mmu-miR-466i-5p,mmu-miR-466l-3p,mmu-miR-467b-3p,mmu-miR-467c-3p,mmu-miR-5112,mmu-miR-6349,mmu-miR-6540-5p,mmu-miR-669c-3p,mmu-miR-6944-3p,mmu-miR-6980-5p,mmu-miR-6987-5p,mmu-miR-7116-5p,mmu-miR-7118-5p,mmu-miR-7221-3p,mmu-miR-7235-5p,mmu-miR-762,mmu-miR-7684-3p	0.00299913	0.0213986
Transcriptional misregulation in cancer	214	48	20	mmu-miR-1224-5p,mmu-miR-1931,mmu-miR-2861,mmu-miR-3077-5p,mmu-miR-3082-5p,mmu-miR-466g,mmu-miR-466i-5p,mmu-miR-466l-3p,mmu-miR-467b-3p,mmu-miR-467c-3p,mmu-miR-6349,mmu-miR-6540-5p,mmu-miR-669c-3p,mmu-miR-6926-5p,mmu-miR-6937-5p,mmu-miR-6953-5p,mmu-miR-6980-5p,mmu-miR-7034-3p,mmu-miR-7053-5p,mmu-miR-7116-5p	0.00312252	0.0214753
Cocaine addiction	48	15	16	mmu-miR-149-3p,mmu-miR-3082-5p,mmu-miR-3547-5p,mmu-miR-466g,mmu-miR-466i-5p,mmu-miR-466l-3p,mmu-miR-467b-3p,mmu-miR-467c-3p,mmu-miR-6349,mmu-miR-6540-5p,mmu-miR-669c-3p,mmu-miR-6926-5p,mmu-miR-7116-5p,mmu-miR-7118-5p,mmu-miR-762,mmu-miR-7648-3p	0.00395374	0.0261257
Glioma	76	21	16	mmu-miR-129b-5p,mmu-miR-1931,mmu-miR-3474,mmu-miR-3547-5p,mmu-miR-466i-5p,mmu-miR-466l-3p,mmu-miR-467b-3p,mmu-miR-467c-3p,mmu-miR-6349,mmu-miR-669c-3p,mmu-miR-6926-5p,mmu-miR-6987-5p,mmu-miR-7053-5p,mmu-miR-7221-3p,mmu-miR-762,mmu-miR-7684-3p	0.00388368	0.0261257
Thyroid hormone signaling pathway	122	30	13	mmu-miR-149-3p,mmu-miR-3474,mmu-miR-3547-5p,mmu-miR-466g,mmu-miR-466l-3p,mmu-miR-669c-3p,mmu-miR-6769b-5p,mmu-miR-6926-5p,mmu-miR-6937-5p,mmu-miR-6987-5p,mmu-miR-7034-3p,mmu-miR-7047-5p,mmu-miR-7116-5p	0.0044839	0.0290591
cGMP-PKG signaling pathway	175	40	25	mmu-miR-129b-5p,mmu-miR-1964-3p,mmu-miR-3547-5p,mmu-miR-3620-5p,mmu-miR-466g,mmu-miR-466i-5p,mmu-miR-466l-3p,mmu-miR-467b-3p,mmu-miR-467c-3p,mmu-miR-5112,mmu-miR-6349,mmu-miR-669c-3p,mmu-miR-6906-5p,mmu-miR-6909-5p,mmu-miR-6937-5p,mmu-miR-6944-3p,mmu-miR-6944-5p,mmu-miR-6980-5p,mmu-miR-6987-5p,mmu-miR-7003-5p,mmu-miR-7047-5p,mmu-miR-7053-5p,mmu-miR-7116-5p,mmu-miR-7221-3p,mmu-miR-92a-2-5p	0.00470552	0.02992
Melanogenesis	103	26	17	mmu-miR-149-3p,mmu-miR-1941-5p,mmu-miR-3082-5p,mmu-miR-3547-5p,mmu-miR-466g,mmu-miR-466i-5p,mmu-miR-466l-3p,mmu-miR-6349,mmu-miR-6366,mmu-miR-669c-3p,mmu-miR-6926-5p,mmu-miR-6949-5p,mmu-miR-7047-5p,mmu-miR-7118-5p,mmu-miR-7221-3p,mmu-miR-7235-5p,mmu-miR-762	0.00543048	0.0338902
Human T-cell leukemia virus 1 infection	244	52	19	mmu-miR-129b-5p,mmu-miR-149-3p,mmu-miR-3547-5p,mmu-miR-3620-5p,mmu-miR-466g,mmu-miR-466i-5p,mmu-miR-466l-3p,mmu-miR-467b-3p,mmu-miR-467c-3p,mmu-miR-6349,mmu-miR-6540-5p,mmu-miR-669c-3p,mmu-miR-6937-5p,mmu-miR-6944-3p,mmu-miR-6980-5p,mmu-miR-6987-5p,mmu-miR-7053-5p,mmu-miR-7069-5p,mmu-miR-7684-3p	0.00647911	0.0396993
Renin secretion	75	20	17	mmu-miR-129b-5p,mmu-miR-149-3p,mmu-miR-1941-5p,mmu-miR-3082-5p,mmu-miR-3547-5p,mmu-miR-466g,mmu-miR-466i-5p,mmu-miR-466l-3p,mmu-miR-467b-3p,mmu-miR-467c-3p,mmu-miR-5112,mmu-miR-6349,mmu-miR-6540-5p,mmu-miR-669c-3p,mmu-miR-6980-5p,mmu-miR-7116-5p,mmu-miR-7221-3p	0.0073217	0.0427551
Colorectal cancer	90	23	14	mmu-miR-129b-5p,mmu-miR-3474,mmu-miR-3547-5p,mmu-miR-466g,mmu-miR-466i-5p,mmu-miR-466l-3p,mmu-miR-467b-3p,mmu-miR-467c-3p,mmu-miR-669c-3p,mmu-miR-6987-5p,mmu-miR-7053-5p,mmu-miR-7235-5p,mmu-miR-762,mmu-miR-7684-3p	0.00735844	0.0427551
Long-term potentiation	70	19	19	mmu-miR-129b-5p,mmu-miR-149-3p,mmu-miR-3082-5p,mmu-miR-3547-5p,mmu-miR-466g,mmu-miR-466i-5p,mmu-miR-466l-3p,mmu-miR-467b-3p,mmu-miR-467c-3p,mmu-miR-6349,mmu-miR-669c-3p,mmu-miR-6926-5p,mmu-miR-6937-5p,mmu-miR-6980-5p,mmu-miR-6987-5p,mmu-miR-7116-5p,mmu-miR-7118-5p,mmu-miR-7221-3p,mmu-miR-762	0.00721227	0.0427551
Cushing syndrome	165	37	20	mmu-miR-149-3p,mmu-miR-1941-5p,mmu-miR-3082-5p,mmu-miR-466g,mmu-miR-466i-5p,mmu-miR-466l-3p,mmu-miR-467b-3p,mmu-miR-467c-3p,mmu-miR-6349,mmu-miR-6366,mmu-miR-669c-3p,mmu-miR-6937-5p,mmu-miR-6944-3p,mmu-miR-6949-5p,mmu-miR-7047-5p,mmu-miR-7116-5p,mmu-miR-7118-5p,mmu-miR-7235-5p,mmu-miR-762,mmu-miR-7684-3p	0.00879077	0.047858
Pertussis	76	20	11	mmu-miR-211-3p,mmu-miR-466g,mmu-miR-466i-5p,mmu-miR-466l-3p,mmu-miR-467b-3p,mmu-miR-467c-3p,mmu-miR-6349,mmu-miR-6540-5p,mmu-miR-669c-3p,mmu-miR-7221-3p,mmu-miR-7653-5p	0.00854957	0.047858
GnRH signaling pathway	91	23	18	mmu-miR-129b-5p,mmu-miR-149-3p,mmu-miR-3082-5p,mmu-miR-3547-5p,mmu-miR-466g,mmu-miR-466i-5p,mmu-miR-466l-3p,mmu-miR-467b-3p,mmu-miR-467c-3p,mmu-miR-6349,mmu-miR-669c-3p,mmu-miR-6926-5p,mmu-miR-6944-3p,mmu-miR-6968-5p,mmu-miR-7116-5p,mmu-miR-7221-3p,mmu-miR-762,mmu-miR-7684-3p	0.00846456	0.047858
Asthma	25	9	5	mmu-miR-466l-3p,mmu-miR-6926-5p,mmu-miR-6937-5p,mmu-miR-6944-3p,mmu-miR-7069-5p	0.00880474	0.047858
